# Supplementary material for: Maintenance of empathy levels among first and final year medical students: a cross sectional study
Source: F1000Res. 2013 Jul 16;2:157. [Version 1] doi: 10.12688/f1000research.2-157.v1 (PMC3782343; doi:10.12688/f1000research.2-157.v1)
Supplement: Empathy quotient scores of 1st and 5th year medical students at a medical university in Pakistan. — SPSS data of first year and final year medical students at a medical university in Karachi, Pakistan, with their age, gender, Baron-Cohen and Wheelwright empathy quotient (EQ) score and EQ class (class 1, EQ< 33; class 2, 33-52; class 3, 53-63; class 4, 64-80). [file f1000research-2-1720-s0000.tgz]

Archive with 1 entries (1 files):
- Empathy_Raw_data.sav
